# Supplementary material for: Inhibition of SMYD2 suppresses tumor progression by down-regulating microRNA-125b and attenuates multi-drug resistance in renal cell carcinoma
Source: Theranostics. 2019 Oct 22;9(26):8377–91. doi: 10.7150/thno.37628 (PMC6857066; doi:10.7150/thno.37628)
Supplement: Supplementary file 2 — Supplementary table 1. [file thnov09p8377s2.xlsx]

## Sheet: Sheet1
Table.S1 Clinical Characteristics of 186 Patients
Number of Patient	Age	Gender	Stage	Tumor Size(cm)	Operation	Dearh	Overall Survival (months)	Recurrence	Disease free survival (months)	SMYD2 expression (H=high expression; L=low expression)
1	56	Male	2	8.5	Radical nephrectomy	0	38	0	38	H
2	58	Male	1	3.5	Nephron-sparing surgery	0	53	0	53	L
3	43	Male	1	0.9	Nephron-sparing surgery	0	52	0	52	H
4	55	Female	3	5	Radical nephrectomy	0	47	0	47	H
5	46	Female	2	7.8	Radical nephrectomy	0	41	0	41	H
6	56	Male	3	7+3	Radical nephrectomy	1	42	1	42	L
7	66	Male	3	8	Radical nephrectomy	0	30	0	30	H
8	43	Male	3	3.5+2.5	Radical nephrectomy,Lymph node dissection, adrenalectomy	0	53	0	53	H
9	62	Male	1	4	Radical nephrectomy	0	52	0	52	L
10	40	Male	1	3.5	Nephron-sparing surgery	0	48	0	48	L
11	55	Male	3	5.5	Radical nephrectomy,venous thrombectomy	0	48	0	48	H
12	51	Male	3	3.3	Radical nephrectomy,venous thrombectomy	0	43	0	43	L
13	63	Male	2	8.8	Radical nephrectomy	0	56	1	6	L
14	42	Male	2	7.5	Radical nephrectomy	0	34	0	34	L
15	58	Female	3	4	Radical nephrectomy	0	55	0	55	H
16	51	Male	3	4.5	Radical nephrectomy	0	55	1	42	H
17	66	Female	2	11	Radical nephrectomy	0	50	0	50	L
18	64	Male	3	4.5	Radical nephrectomy	0	39	1	11	L
19	47	Male	1	3.8	Nephron-sparing surgery	0	47	0	47	H
20	65	Male	2	10.5	Radical nephrectomy	0	40	0	40	H
21	53	Male	2	9.5	Radical nephrectomy	1	31	1	25	H
22	38	Male	2	8	Radical nephrectomy	0	54	0	54	H
23	57	Male	3	13	Radical nephrectomy	1	42	1	42	H
24	61	Female	3	12	Radical nephrectomy	1	17	1	17	H
25	59	Female	3	8	Radical nephrectomy	0	54	0	54	L
26	66	Male	3	5	Nephron-sparing surgery	0	30	0	30	L
27	30	Male	1	1.5	Nephron-sparing surgery	0	55	0	55	H
28	75	Male	1	4.5	Radical nephrectomy	0	53	0	53	L
29	56	Female	2	8	Radical nephrectomy	0	32	0	32	L
30	63	Male	2	10.5	Radical nephrectomy	0	43	0	43	H
31	62	Male	3	7	Radical nephrectomy	1	34	1	34	H
32	59	Male	1	2.5	Nephron-sparing surgery	0	23	0	23	L
33	47	Male	1	3.8	Radical nephrectomy	0	47	0	47	L
34	49	Female	4	9.5	Radical nephrectomy	1	13	1	13	H
35	46	Male	1	3.8	Nephron-sparing surgery	0	48	0	48	H
36	64	Male	2	8.5	Radical nephrectomy	0	31	0	31	H
37	40	Male	2	7.5	Radical nephrectomy	0	36	0	36	L
38	69	Male	4	9	Radical nephrectomy	1	12	1	6	H
39	55	Female	2	15	Radical nephrectomy	1	38	1	36	L
40	57	Male	1	5.5	Radical nephrectomy	0	53	0	53	L
41	54	Female	3	4	Radical nephrectomy	0	46	0	46	H
42	55	Male	3	11	Radical nephrectomy,venous thrombectomy	0	37	1	34	L
43	61	Male	1	3.5	Nephron-sparing surgery	0	52	0	52	L
44	36	Male	3	14	Radical nephrectomy	0	46	0	46	L
45	44	Male	1	1	Nephron-sparing surgery	0	44	0	44	H
46	39	Male	3	13	Radical nephrectomy	0	23	0	23	H
47	87	Male	3	4	Radical nephrectomy	0	24	0	24	H
48	49	Male	1	2.8	Nephron-sparing surgery	0	47	0	47	H
49	68	Female	2	8	Radical nephrectomy	0	54	0	54	H
50	55	Male	1	6	Radical nephrectomy	0	72	1	40	L
51	62	Male	3	2.5	Radical nephrectomy,venous thrombectomy	1	18	1	14	H
52	43	Female	2	7.5	Radical nephrectomy	0	49	0	49	L
53	75	Male	2	8	Radical nephrectomy	0	51	0	51	L
54	64	Male	1	4	Radical nephrectomy	0	50	0	50	L
55	35	Male	3	4	Radical nephrectomy	0	24	0	24	L
56	62	Male	3	5	Radical nephrectomy	0	44	0	44	H
57	53	Male	4	6	Radical nephrectomy	1	14	1	10	H
58	54	Male	3	6	Radical nephrectomy,venous thrombectomy	0	46	0	46	H
59	53	Male	1	1.2	Nephron-sparing surgery	0	24	0	24	H
60	59	Male	1	0.6	Nephron-sparing surgery	0	73	1	40	H
61	53	Male	3	3.3	Radical nephrectomy,venous thrombectomy	0	44	0	44	L
62	59	Female	3	4.5	Radical nephrectomy	0	54	0	54	H
63	50	Male	1	1.2	Nephron-sparing surgery	0	22	0	22	H
64	52	Male	3	7	Radical nephrectomy	0	38	1	13	H
65	37	Male	3	14	Radical nephrectomy	0	45	0	45	L
66	65	Female	2	11	Radical nephrectomy	0	51	0	51	L
67	44	Male	2	7.8	Radical nephrectomy	0	42	0	42	H
68	51	Female	2	7.5	Radical nephrectomy	0	32	0	32	L
69	60	Male	2	8.5	Radical nephrectomy	0	39	0	39	H
70	80	Male	1	3.5	Nephron-sparing surgery	0	35	0	35	L
71	40	Male	3	11	Radical nephrectomy	1	7	1	7	H
72	42	Male	1	3.5	Nephron-sparing surgery	0	49	0	49	L
73	51	Male	3	6	Radical nephrectomy	0	35	0	35	L
74	54	Male	1	5.5	Nephron-sparing surgery	0	53	0	53	H
75	67	Female	3	5	Radical nephrectomy	1	12	1	12	H
76	64	Male	3	10	Radical nephrectomy	0	31	1	14	L
77	59	Male	1	2	Nephron-sparing surgery	0	51	0	51	L
78	61	Male	2	8.5	Radical nephrectomy	0	41	0	41	H
79	69	Female	2	10	Nephron-sparing surgery	0	26	0	26	L
80	71	Male	4	9	Radical nephrectomy	1	10	1	4	H
81	53	Male	1	4.5	Nephron-sparing surgery	0	53	0	53	H
82	63	Male	3	4	Radical nephrectomy	0	32	0	32	L
83	65	Male	3	12	Radical nephrectomy	0	28	1	15	L
84	75	Male	2	9	Radical nephrectomy	0	52	0	52	L
85	55	Male	2	8.5	Radical nephrectomy	0	40	0	40	H
86	66	Male	3	15	Radical nephrectomy	1	15	1	15	L
87	47	Female	4	8	Radical nephrectomy	1	12	1	12	H
88	66	Female	2	10	Nephron-sparing surgery	0	28	0	28	L
89	59	Male	3	6	Radical nephrectomy	1	35	1	35	H
90	66	Female	1	7	Radical nephrectomy	0	46	0	46	H
91	45	Male	3	7.5	Radical nephrectomy	0	58	0	58	L
92	70	Male	3	10	Radical nephrectomy	0	28	0	28	H
93	59	Male	2	7.8	Radical nephrectomy	0	48	0	48	L
94	50	Male	3	4	Nephron-sparing surgery	0	36	1	8	H
95	61	Male	3	4	Radical nephrectomy	0	31	0	31	L
96	60	Male	1	2	Nephron-sparing surgery	0	50	0	50	L
97	55	Male	3	8.8+1.8	Radical nephrectomy	1	43	1	43	L
98	75	Male	3	6	Radical nephrectomy	1	5	1	5	H
99	46	Female	3	9	Radical nephrectomy	0	21	1	12	H
100	60	Male	3	5	Radical nephrectomy	0	42	0	42	H
101	75	Male	3	6.5	Radical nephrectomy	1	27	1	27	H
102	62	Male	2	8.8	Radical nephrectomy	0	55	1	5	L
103	60	Male	3	4+1.5	Radical nephrectomy	1	20	1	20	H
104	44	Female	3	11	Radical nephrectomy	0	22	1	14	H
105	53	Male	2	7.5	Radical nephrectomy	0	36	0	36	L
106	70	Male	3	5.5	Radical nephrectomy	0	23	1	19	L
107	69	Female	2	8	Radical nephrectomy	0	54	0	54	H
108	48	Female	3	4	Radical nephrectomy	0	56	0	56	H
109	41	Male	3	13.5	Radical nephrectomy	1	9	1	8	H
110	63	Male	2	7.5	Radical nephrectomy	0	43	0	43	H
111	63	Male	3	8.5	Radical nephrectomy	0	42	0	42	H
112	67	Male	3	5	Nephron-sparing surgery	0	28	0	28	L
113	74	Male	2	8	Radical nephrectomy	0	51	0	51	L
114	55	Male	3	9	Radical nephrectomy	1	41	1	41	H
115	57	Male	1	6	Radical nephrectomy	0	74	1	42	L
116	54	Male	2	7.5	Radical nephrectomy	0	38	0	38	L
117	82	Male	1	3.5	Nephron-sparing surgery	0	34	0	34	L
118	64	Male	1	3	Nephron-sparing surgery	0	50	0	50	L
119	77	Male	4	4	Nephron-sparing surgery	1	40	1	40	H
120	44	Female	2	7.5	Radical nephrectomy	0	48	0	48	L
121	68	Male	3	10	Radical nephrectomy	0	27	0	27	H
122	73	Male	1	4.5	Radical nephrectomy	0	52	0	52	L
123	74	Male	3	6	Radical nephrectomy	1	3	1	3	H
124	52	Male	3	4	Nephron-sparing surgery	0	34	1	9	H
125	69	Male	2	10	Nephron-sparing surgery	0	40	0	40	L
126	56	Male	1	2.5	Nephron-sparing surgery	0	24	0	24	L
127	68	Male	3	10.5	Radical nephrectomy,venous thrombectomy	1	11	1	11	L
128	84	Male	3	4	Radical nephrectomy	0	27	0	27	H
129	52	Male	3	9	Radical nephrectomy,venous thrombectomy, lymph node dissection	0	37	0	37	L
130	65	Female	2	7.6	Radical nephrectomy	0	53	0	53	H
131	65	Female	1	6	Radical nephrectomy	0	45	0	45	H
132	62	Male	3	4.5	Radical nephrectomy	1	5	1	5	H
133	46	Male	1	1	Nephron-sparing surgery	0	43	0	43	H
134	47	Male	3	8	Radical nephrectomy	0	54	0	54	L
135	49	Female	2	7.5	Radical nephrectomy	0	33	0	33	L
136	68	Female	3	5.5	Radical nephrectomy	1	14	1	14	H
137	40	Male	3	13	Radical nephrectomy	0	22	0	22	H
138	58	Male	1	5.5	Radical nephrectomy	0	54	0	54	L
139	45	Male	3	5.5+4.5	Radical nephrectomy,Lymph node dissection	0	51	0	51	H
140	62	Male	2	7.8	Radical nephrectomy	0	50	0	50	L
141	60	Male	3	6	Radical nephrectomy	1	34	1	34	H
142	71	Male	3	5.5	Radical nephrectomy	0	25	1	20	L
143	45	Female	3	10	Radical nephrectomy	0	28	0	28	H
144	64	Male	3	9	Radical nephrectomy,venous thrombectomy	0	38	0	38	L
145	50	Male	3	10.5	Radical nephrectomy	1	28	1	19	L
146	51	Male	3	7	Radical nephrectomy	0	37	1	12	H
147	72	Male	3	6.5	Radical nephrectomy	1	28	1	28	H
148	62	Male	3	7.3	Radical nephrectomy	1	33	1	33	H
149	52	Male	3	6	Radical nephrectomy	0	36	0	36	L
150	51	Male	3	10.5	Radical nephrectomy	1	30	1	20	L
151	47	Female	3	4.5	Radical nephrectomy	0	54	0	54	H
152	58	Female	3	9	Radical nephrectomy	0	53	0	53	L
153	66	Male	1	3	Nephron-sparing surgery	0	49	0	49	L
154	69	Male	3	15	Radical nephrectomy	1	16	1	16	L
155	51	Male	2	9.5	Radical nephrectomy(open)	1	30	1	24	H
156	63	Male	3	4.5	Radical nephrectomy	1	7	1	7	H
157	54	Male	3	4.5	Radical nephrectomy	0	52	1	43	H
158	61	Male	3	3.5+2.2	Radical nephrectomy	1	19	1	19	H
159	42	Male	3	8.5	Radical nephrectomy	0	28	0	28	H
160	63	Male	3	4.5	Radical nephrectomy	0	37	1	12	L
161	66	Male	2	7.5	Radical nephrectomy	0	41	0	41	H
162	57	Male	3	5.5	Radical nephrectomy	0	50	0	50	L
163	63	Female	3	15	Radical nephrectomy	1	15	1	15	H
164	50	Male	1	2.8	Nephron-sparing surgery	0	48	0	48	H
165	62	Male	3	10	Radical nephrectomy	0	42	0	42	H
166	46	Female	3	8.5	Radical nephrectomy	0	29	0	29	H
167	25	Male	1	2	Nephron-sparing surgery	0	54	0	54	H
168	58	Male	3	5.5	Radical nephrectomy	0	51	0	51	L
169	44	Male	3	7	Radical nephrectomy	0	25	0	25	H
170	67	Male	2	10	Nephron-sparing surgery	0	41	0	41	L
171	33	Male	3	4	Radical nephrectomy	0	26	0	26	L
172	61	Male	1	0.6	Nephron-sparing surgery	0	74	1	42	H
173	54	Female	2	15	Radical nephrectomy	1	39	1	35	L
174	56	Male	3	11	Radical nephrectomy,venous thrombectomy, lymph node dissection	0	36	1	35	L
175	66	Male	2	8.5	Radical nephrectomy	0	33	0	33	H
176	68	Female	2	8.5	Radical nephrectomy	0	54	0	54	H
177	65	Male	3	8.5	Radical nephrectomy	0	29	0	29	H
178	73	Male	2	9	Radical nephrectomy	0	51	0	51	L
179	40	Male	1	0.9	Nephron-sparing surgery	0	51	0	51	H
180	79	Male	4	4	Nephron-sparing surgery	1	38	1	38	H
181	63	Male	3	2.5	Radical nephrectomy,venous thrombectomy	1	17	1	13	H
182	70	Male	3	10.5	Radical nephrectomy,venous thrombectomy	1	13	1	13	L
183	40	Male	2	8	Radical nephrectomy	0	52	0	52	H
184	55	Male	4	6	Radical nephrectomy	1	16	1	9	H
185	48	Male	1	3.8	Radical nephrectomy	0	45	0	45	L
186	58	Female	2	7.5	Radical nephrectomy	0	33	0	33	L
