# Supplementary material for: Inhibition of SMYD2 suppresses tumor progression by down-regulating microRNA-125b and attenuates multi-drug resistance in renal cell carcinoma
Source: Theranostics. 2019 Oct 22;9(26):8377–91. doi: 10.7150/thno.37628 (PMC6857066; doi:10.7150/thno.37628)
Supplement: Supplementary file 3 — Supplementary table 4. [file thnov09p8377s3.xlsx]

## Sheet: The dysregulated miRNAs
The dysregulated miRNAs overlapping in AZ505 treatment and siSMYD2 transfected cells
	AZ505		siSMYD2
miRNA name	Fold Change	P-Value	Fold Change	P-Value
hsa-miR-125b-5p	0.104878	0.00037306	0.48106	0.0341468
hsa-miR-18b-3p	0.316549	0.0189486	0.327154	0.0332323
hsa-miR-2277-5p	0.281604	0.000412197	0.399439	0.0325339
hsa-miR-1293	0.427874	0.0404408	0.385893	0.0466276
hsa-miR-5706	0.149395	0.000921167	0.330809	0.0413335
hsa-miR-93-3p	0.418178	0.0488681	0.363957	0.0217494

## Sheet: AZ505 vs Control
Differently Expressed miRNAs in AZ505 treatment cells
miRNA name	Fold Change	P-Value
hsa-miR-4449	73.4486	0.0233721
hsa-miR-4788	37.3824	0.00109532
hsa-miR-1224-3p	37.3613	0.0381459
hsa-miR-345-3p	20.9432	0.00467311
hsa-miR-373-5p	19.46	0.025413
ebv-miR-BART8-3p	19.2395	0.0115314
hsa-miR-1470	15.3498	0.00765173
hsa-miR-585-3p	14.3923	0.00854954
hsa-miR-3122	13.3421	0.0315559
hsa-miR-1915-3p	12.3784	0.000855548
hsa-miR-4642	11.9851	0.0361771
hsa-miR-652-5p	11.9763	0.0405148
hsa-miR-941	11.8068	0.0398441
hsa-miR-139-3p	11.6151	0.000445838
hsa-miR-654-5p	11.3728	0.00667878
hsa-miR-4258	9.87397	0.007274
hsa-miR-3162-3p	9.39733	0.000456758
hsa-miR-3655	9.38664	0.0002292
hsv1-miR-H8-3p	9.36532	0.00422726
hsa-miR-874-5p	9.11761	0.00747657
hsa-miR-450a-2-3p	8.89097	0.0174994
hsv1-miR-H2-5p	8.67526	0.00454224
hsv1-miR-H18	8.47394	0.0460067
hsa-miR-4722-3p	8.36443	0.00653442
hsa-miR-3178	8.1089	0.0466987
hsa-miR-4783-3p	8.06007	0.0199382
hsa-miR-552-3p	7.85037	0.00230489
hsa-miR-4632-3p	7.82411	0.000552607
hsa-miR-4707-5p	7.81951	0.0460042
hsa-miR-18b-3p	7.76925	0.0109555
hsa-miR-596	7.44326	0.0198562
ebv-miR-BART21-3p	7.17783	0.00200009
hsa-miR-663a	7.04625	0.0304363
hsa-miR-4292	6.93804	0.000612229
hsa-miR-4747-3p	6.77348	0.0374298
hsa-miR-4674	6.64244	0.0301613
hsa-miR-5008-3p	6.50545	0.0267082
hsa-miR-548at-5p	6.42672	0.000800851
hsa-miR-1276	6.22787	0.0497539
hsa-miR-3529-5p	6.01324	0.0380401
hsa-miR-548aa/hsa-miR-548ap-3p/hsa-miR-548t-3p	6.00805	0.0428877
hsa-miR-4685-3p	5.93586	0.000320433
hsa-miR-4755-5p	5.78928	0.0142654
hsa-miR-99a-5p	5.70463	0.000825603
hsa-miR-3621	5.66938	0.012469
hsa-miR-2682-3p	5.6517	0.00527384
hsa-miR-1469	5.59786	0.0446315
hsa-miR-5001-3p	5.53603	0.0297165
hsa-miR-3137	5.47991	0.0275347
hsv1-miR-H1-3p	5.32833	0.0476891
hsa-miR-3940-5p	5.28474	0.0067132
hsa-miR-1281	5.2483	0.0162057
hsa-miR-3184-3p	5.24418	0.0493481
hsa-miR-3620-3p	5.17906	0.00142741
hsa-miR-142-5p	5.1118	0.0255555
hsv2-miR-H3	5.036	0.0240683
hsa-miR-498	4.99102	0.00585459
hsa-miRPlus-D1058	4.92487	0.00461262
hsa-miR-542-5p	4.82094	0.0186682
hcmv-miR-UL148D	4.77684	0.00677231
hsa-miR-4667-3p	4.72254	0.00346234
hsa-miR-371a-5p	4.58686	0.038987
hsa-miR-518e-5p/hsa-miR-519a-5p/hsa-miR-519b-5p/hsa-miR-519c-5p/hsa-miR-522-5p/hsa-miR-523-5p	4.57218	0.0102528
hsa-miR-638	4.49554	0.00990485
hsa-miR-4733-3p	4.4431	0.00102061
hsa-miR-802	4.19565	0.0352181
hsa-miR-557	4.19222	0.02905
hsv2-miR-H9-3p	4.17667	0.000720303
hsa-miR-381-5p	4.10186	0.0137579
hsa-miR-874-3p	4.08116	0.00929312
hsa-miR-513a-5p	4.03583	0.00367406
hsa-miR-4502	4.01555	0.0155028
hsa-miR-301a-5p	3.92513	0.0252878
hsa-miR-485-3p	3.90206	0.0477011
hcmv-miR-US33-3p	3.89495	0.000372522
hsa-miR-4776-5p	3.85179	0.0400748
hsa-miR-4659a-3p	3.81891	0.0069645
hsa-miR-371b-5p	3.79144	0.0158881
hsa-miR-3126-3p	3.73731	0.000123863
hsa-miR-3670	3.73029	0.00188567
hsa-miR-10a-3p	3.71489	0.0136658
kshv-miR-K12-6-3p	3.65221	0.0224693
hsa-miR-584-5p	3.64929	0.0389086
hsa-miR-4654	3.60009	0.000167067
kshv-miR-K12-8-5p	3.59418	0.00233276
hsa-miR-876-5p	3.5921	0.00837309
hcmv-miR-US5-2-3p	3.58775	0.0023048
hsa-miR-4431	3.5789	0.000816864
hsa-miR-4513	3.55381	0.0224755
hsa-miR-5004-5p	3.52802	0.0115652
hsa-miR-411-3p	3.50439	0.00497622
hsa-miR-551b-5p	3.49516	0.00318515
hsa-miR-4747-5p	3.46412	0.000760021
ebv-miR-BART13-3p	3.4545	0.00712666
hsa-miR-4319	3.37888	0.0151046
hsa-miR-4648	3.36042	0.0406341
hsa-miR-4687-5p	3.30275	0.0101556
hsa-miR-885-3p	3.24375	0.0119805
hsa-miR-483-3p	3.2245	0.00783944
hsa-miR-337-5p	3.20756	0.022954
hsa-miR-4508	3.20146	0.0455502
hsa-miR-4531	3.17518	0.0419675
hsa-miR-2115-3p	3.15334	0.00232669
hsa-miR-1236-3p	3.13218	0.000209997
hsa-miR-4472	3.10196	0.000367875
hsa-miR-550a-3p	3.09872	4.96935e-05
hsa-miR-2113	3.08639	0.0492335
hsa-miR-296-3p	3.07586	0.0305355
hsa-miR-186-3p	2.98419	0.0425932
hsa-miR-365b-5p	2.94843	0.0197447
hsa-miR-412-3p	2.94286	0.0242431
hsv1-miR-H2-3p	2.92749	0.0138614
hsa-miR-1284	2.92374	0.00012528
hsa-miR-4290	2.92046	0.0116537
hsa-miR-149-3p	2.87011	0.0217368
hsa-miR-4768-5p	2.83563	0.00673222
hsa-miR-4520-5p	2.82482	0.0296734
hsa-miR-4481	2.81373	0.0159603
hsa-miR-622	2.80897	0.00209697
hsa-miR-369-3p	2.80791	0.00903122
hsa-miR-432-3p	2.79724	0.0211221
hsa-miR-4279	2.77361	0.0137655
hsa-miR-595	2.731	0.0329369
hsa-miR-4473	2.71956	0.00215447
hsa-miR-2116-5p	2.71089	0.0318862
hsa-miR-576-5p	2.70939	0.0156434
hsa-miR-642b-5p	2.6825	0.00324053
ebv-miR-BART11-3p	2.67317	0.01282
hsa-miR-302e	2.66701	0.0163212
hsa-miR-659-3p	2.66298	0.0209419
hsa-miR-4762-5p	2.65809	0.00536772
hsa-miR-299-5p	2.62661	0.0131551
hsa-miR-4462	2.6158	0.0020653
hsa-miR-4287	2.59831	0.0122127
hsa-miR-4658	2.57594	0.00100303
hsa-miR-4664-3p	2.56409	0.0188053
hsa-miR-330-3p	2.52418	0.000374868
hsa-miR-378a-3p	2.50536	0.041933
ebv-miR-BART5-5p	2.48811	0.00529499
hsa-miR-25-5p	2.48446	0.00211953
hsa-miR-645	2.47984	0.0157415
hsa-miR-600	2.44741	0.0184485
hsa-miR-3195	2.40336	0.0119804
hsa-miR-3124-3p	2.39974	0.00434893
hsa-miR-4709-3p	2.39418	0.0037927
hsa-miR-660-3p	2.39239	0.0213322
hsa-miR-4635	2.37044	0.00248787
hsa-miR-3126-5p	2.35305	0.0487141
hsa-miR-935	2.33735	0.00469887
hsa-miR-1184	2.33437	0.0147162
hsa-miR-615-3p	2.32372	0.0212718
hsa-miR-4533	2.31173	0.000168457
hsa-miR-4444	2.31129	0.00602537
hsa-miR-425-3p	2.30748	0.00264452
hsa-miR-4312	2.28639	0.0193586
hsa-miR-135a-3p	2.28072	0.0264129
hsa-miR-877-3p	2.27958	0.0167954
hsa-miR-5010-3p	2.2731	0.00318882
hsa-miR-629-5p	2.2456	0.00883396
hsa-miR-4326	2.21985	0.0476092
hsa-miR-635	2.21125	0.00740164
hsa-miR-1304-3p	2.18924	0.013433
hsa-miR-139-5p	2.18383	0.0242685
hsa-miR-4659b-3p	2.15753	0.0373918
hsa-miR-3685	2.15385	0.00932018
hsa-miR-490-3p	2.14788	0.00506398
hsa-miR-4501	2.13334	0.0065803
hsa-miR-3183	2.13004	0.0456062
hsa-miR-4536-3p	2.1295	0.037686
hsa-miR-5584-3p	2.04672	0.0253921
hsa-miR-4777-5p	2.04325	0.000654004
hsa-miR-4268	2.04091	0.0275461
hsa-miR-4447	2.03606	0.00118265
kshv-miR-K12-3-5p	2.02291	0.0118908
hcmv-miR-US25-1-3p	2.01309	0.00444871
hsa-miR-4653-3p	2.00841	0.0129327
hsa-miR-559	0.49838	0.0212909
hsa-miR-1913	0.494224	0.0292147
hsa-miR-4277	0.48864	0.0368264
hsa-miR-576-3p	0.480211	0.0434918
hsa-miR-4695-3p	0.479123	0.000541418
ebv-miR-BART4-3p	0.474864	0.00297864
kshv-miR-K12-4-3p	0.471706	0.0191219
hsa-miR-5096	0.461396	0.000208988
hsa-miR-340-5p	0.457938	0.00175398
hsa-miR-1285-3p	0.45741	0.0302996
hsa-miR-181b-3p	0.45438	0.0193626
hsa-miR-1264	0.447542	0.0136649
hsa-miR-151a-5p/hsa-miR-151b	0.443213	0.00450972
hsa-miR-4455	0.439772	0.00276823
hcmv-miR-UL22A-5p	0.430198	0.0234482
hsa-miR-1293	0.427874	0.0404408
hsa-miR-4325	0.423896	0.000855392
hsa-miR-539-3p	0.421007	0.00411968
hsa-miR-93-3p	0.418178	0.0488681
hsa-miR-670-5p	0.41379	0.0234087
hsa-miR-548l	0.413479	0.0198504
hsa-miR-4784	0.404202	0.00360691
hsa-miR-5094	0.402166	0.000146247
hsa-miR-1269b	0.400902	0.00731224
hsa-miR-29c-3p	0.399157	0.0289007
hsa-miR-4712-3p	0.397195	8.30342e-06
hsa-miR-181c-5p	0.394762	0.00392416
hsa-miR-4714-5p	0.394251	0.0164273
hsa-miR-4298	0.390082	0.00809679
hsa-miR-4499	0.384627	0.00595402
hsa-miR-542-3p	0.368801	0.00229379
hsa-miR-506-3p	0.368206	0.00689899
hsa-miR-4429	0.367792	0.0147861
hsa-miR-4251	0.366016	0.0299074
hsa-miR-663b	0.358927	0.00608524
hsa-miR-514b-3p	0.356593	0.0229622
hsa-miR-5581-3p	0.347495	0.000537348
kshv-miR-K12-10a-5p	0.345086	0.00224326
hsa-miR-1910-5p	0.342807	0.0163937
hsa-miR-520g-3p	0.342071	0.0457769
hsa-miR-106a-5p	0.339012	0.0439501
hsa-miR-4284	0.33801	0.00641743
hsa-miR-543	0.337805	0.00135084
ebv-miR-BART1-3p	0.333685	0.0441186
hsa-miR-4520-3p	0.332774	0.00770145
hsa-miR-320e	0.330343	0.0137352
hsa-miR-30d-3p	0.328335	0.0168451
hsa-miR-324-3p	0.328158	0.0020386
hsa-miR-4791	0.324897	5.19363e-05
hsa-miR-4700-5p	0.323365	0.00251504
hsa-miR-18a-3p	0.316549	0.0189486
hsa-miR-488-5p	0.306218	0.0224401
hsa-miR-26a-5p	0.303215	0.0148029
hsa-miR-141-3p	0.300952	0.00192163
hsa-miR-5000-3p	0.299939	0.0366398
hsa-miR-3142	0.297458	0.00143715
hsa-miR-939-5p	0.294331	0.0419695
hsa-miR-3135a	0.292267	0.0247579
hsa-let-7g-5p	0.291307	0.0032547
hsa-miR-2681-5p	0.284435	0.0392599
hsa-miR-2277-5p	0.281604	0.000412197
hsa-miR-4797-5p	0.273694	0.0205421
hsa-miR-320d	0.2712	0.044899
hsa-let-7d-5p	0.268433	0.000220065
hsa-miR-1260a	0.2661	0.00214679
hsa-miR-769-5p	0.255298	0.000208731
hsa-miRPlus-A1015	0.252006	0.00161436
hsa-miR-4521	0.248945	0.0424899
hsa-miR-5588-5p	0.247538	0.00475581
hsa-miR-34b-5p	0.247157	0.00880757
hsa-miR-3925-5p	0.246366	0.00402151
hsa-miR-614	0.24368	0.0322851
hsa-miR-1260b	0.241656	5.76778e-05
hsa-miR-5089-5p	0.240474	0.0166874
hsa-miR-3928-3p	0.240412	0.0147647
hsa-miR-212-5p	0.237541	0.000774091
hsa-let-7b-3p	0.236716	6.87511e-05
hsa-miR-4539	0.236675	0.000814393
hsa-miR-98-5p	0.236172	0.000264765
hsa-miR-17-5p	0.231467	0.0350292
hsa-let-7f-5p	0.224851	0.00999224
hsa-miR-550b-2-5p	0.219558	0.0147506
hsa-miR-30d-5p	0.216551	0.00140798
hsa-miR-200c-3p	0.212393	0.036878
hsa-miR-30a-5p	0.21199	0.0340278
hsa-miR-16-2-3p	0.206879	0.0209434
hsa-miR-3654	0.2038	0.00107184
hsa-miR-5680	0.202392	0.00529152
hsa-miR-550a-5p	0.195028	0.0277425
hsa-miR-431-3p	0.190431	0.0482322
hsa-miR-4527	0.189529	0.00163276
hsa-miR-4286	0.188559	0.000106123
hsa-miR-4295	0.188317	0.0237498
hsa-miR-514a-5p	0.187123	0.0110369
hsa-miR-3193	0.185378	0.00493017
hsa-miR-1247-3p	0.183157	0.000807217
hsa-miR-4289	0.182966	0.0453537
hsa-miR-4638-5p	0.178438	0.0242547
hsa-miR-4657	0.177337	0.0152054
hsa-miR-18a-5p	0.172013	0.00119757
hsa-miR-4691-3p	0.150774	0.000175059
hsa-miR-5706	0.149395	0.000921167
hsa-miR-4301	0.149025	0.00469278
hsa-miR-520g-3p	0.142585	9.92566e-05
hsa-miR-3175	0.139996	0.00398517
hsa-miR-4757-3p	0.134526	0.0281631
hsv1-miR-H4-3p	0.132457	0.0190653
hsa-miR-4524b-5p	0.129066	0.0341764
hsa-miR-4496	0.124752	5.11106e-05
hsa-miR-550a-3-5p/hsa-miR-550a-5p	0.124343	0.000143927
hsa-miR-3662	0.111603	0.000323343
hsa-miR-125b-5p	0.104878	0.00037306
hsa-miR-363-5p	0.103855	0.00748027
hsa-miR-3200-5p	0.0939034	3.54197e-05
hsa-miR-151a-3p	0.0937728	0.016779
hsa-miR-671-5p	0.0931538	0.00355773
hsa-miR-221-3p	0.0751204	0.0382666
hsa-miR-503-5p	0.0662023	0.0126273
hsa-miR-3653-3p	0.0608137	0.0220862
hsa-miR-4779	0.0589706	0.0294257

## Sheet: siSMYD2 vs Control
Differently Expressed miRNAs in siSMYD2 cells
miRNA name	Fold Change	P-Value
hsa-miR-1914-5p	3.12673	0.0340591
hsa-miR-5692b/hsa-miR-5692c	2.88236	0.0226335
hsa-miR-3130-5p	2.52803	0.00717158
has-miR-125b-5p	0.48106	0.0341468
hsa-miR-194-3p	0.479802	0.0444123
hsa-miR-5094	0.478014	0.0135602
hsa-miR-920	0.472075	0.000112171
hsa-miR-3656	0.468224	0.0152264
hsa-miR-7-2-3p	0.464039	0.00854139
hsa-miR-4444	0.453338	0.00681084
hsa-miR-452-5p	0.452283	0.00940017
hsv1-miR-H17	0.440486	0.00659913
hsa-miR-2467-3p	0.434722	0.0246424
hsa-miR-759	0.43271	0.0376645
hsa-miR-4485-3p	0.406916	0.0379463
hsa-miR-2277-5p	0.399439	0.0325339
hsa-miR-4448	0.389018	0.00304431
hsa-miR-1293	0.385893	0.0466276
hsa-miR-4298	0.385638	0.00567494
hsv2-miR-H10	0.382163	0.0434121
hsa-miR-4700-5p	0.367655	0.0284281
hsa-miR-539-3p	0.365012	0.00289066
hsa-miR-93-3p	0.363957	0.0217494
hsa-miRPlus-C1066	0.359767	0.022376
ebv-miR-BART4-3p	0.349316	0.0175331
kshv-miR-K12-10a-5p	0.346634	0.0156382
hsa-miR-4676-5p	0.346306	0.0358214
hsa-miR-4315	0.341181	0.0460336
hsa-miR-4534	0.340138	0.0211882
hsa-miR-3916	0.335472	0.0187667
hcmv-miR-UL36-5p	0.334826	0.0493753
hsa-miR-5706	0.330809	0.0413335
hsa-miR-18a-3p	0.327154	0.0332323
hsv1-miR-H7-5p	0.309296	0.00495289
hsa-miR-4786-5p	0.300981	0.00536778
hsa-miR-4527	0.291913	0.0236245
hsa-miR-124-5p	0.275128	0.039084
hsa-miR-4769-5p	0.274346	0.0460597
hsa-miR-675-5p	0.264889	0.00755317
hsa-miR-4722-5p	0.264701	0.028053
hsa-miR-518a-5p/hsa-miR-527	0.26463	0.0319517
hsa-miR-4691-3p	0.242728	0.024278
hsa-miR-3200-5p	0.242712	0.000555477
hsa-miR-4516	0.234181	0.00315822
hsa-miR-4314	0.221194	0.00627922
hsa-miR-4728-5p	0.210318	0.0118362
hsa-miR-523-3p	0.203943	0.00949525
hsa-miR-520g-3p	0.182696	0.000117315
hsa-miR-4539	0.155642	0.011206
hsa-miR-3196	0.136801	0.00530595
hsa-miR-3662	0.123246	0.0011915
hsa-miR-3912-3p	0.0918508	0.00513801
